# Supplementary material for: Identification of pleiotropic and specific therapeutic targets for cardio-cerebral diseases: A large-scale proteome-wide mendelian randomization and colocalization study
Source: PLoS One. 2024 May 31;19(5):e0300500. doi: 10.1371/journal.pone.0300500 (PMC11142593; doi:10.1371/journal.pone.0300500)
Supplement: S1 Table — (XLSX) [file pone.0300500.s003.xlsx]

## Sheet: Sheet1
S1 Table: Summary Information of diseases genome-wide association study data source.
Disease	Pubmed ID	First author	Date	Journal/Institution	Link	Study	Reported trait	Sample number and ancestry
Coronary artery disease	36474045	Aragam KG	2022-12-06	Nat Genet	www.ncbi.nlm.nih.gov/pubmed/36474045	Discovery and systematic characterization of risk variants and genes for coronary artery disease in over a million participants.	Coronary artery disease	181,522 European ancestry cases, 984,168 European ancestry controls
Heart failure	31919418	Shah S	2020-01-09	Nat Commun	www.ncbi.nlm.nih.gov/pubmed/31919418	Genome-wide association and Mendelian randomisation analysis provide insights into the pathogenesis of heart failure.	Heart failure	47,309 European ancestry cases, 930,014 European ancestry controls
Congestive heart failure	34737426	Jiang L	2021-11-04	Nat Genet	www.ncbi.nlm.nih.gov/pubmed/34737426	A generalized linear mixed model association tool for biobank-scale data.	Congestive heart failure (CHF), not otherwise specified (PheCode 428.1)	897 European ancestry cases, 455,451 European ancestry controls
Cardiomyopathy	34737426	Jiang L	2021-11-04	Nat Genet	www.ncbi.nlm.nih.gov/pubmed/34737426	A generalized linear mixed model association tool for biobank-scale data.	Primary/intrinsic cardiomyopathies (PheCode 425.1)	522 European ancestry cases, 455,826 European ancestry controls
Atrial fibrillation	30061737	Nielsen JB	2018-07-30	Nat Genet	www.ncbi.nlm.nih.gov/pubmed/30061737	Biobank-driven genomic discovery yields new insight into atrial fibrillation biology.	Atrial fibrillation	60,620 European ancestry cases, 970,216 European ancestry controls
Sick sinus syndrome	36282123	Thorolfsdottir RB	2021-05-01	Eur Heart J	www.ncbi.nlm.nih.gov/pubmed/36282123	Genetic insight into sick sinus syndrome.	Sick sinus syndrome	6,189 European ancestry cases, 931,046 European ancestry controls
First degree atrioventricular block	34737426	Jiang L	2021-11-04	Nat Genet	www.ncbi.nlm.nih.gov/pubmed/34737426	A generalized linear mixed model association tool for biobank-scale data.	First degree AV block (PheCode 426.21)	162 European ancestry cases, 456,186 European ancestry controls
Second degree atrioventricular block	34737426	Jiang L	2021-11-04	Nat Genet	www.ncbi.nlm.nih.gov/pubmed/34737426	A generalized linear mixed model association tool for biobank-scale data.	Second degree AV block (PheCode 426.23)	215 European ancestry cases, 456,133 European ancestry controls
Third-degree atrioventricular block	34737426	Jiang L	2021-11-04	Nat Genet	www.ncbi.nlm.nih.gov/pubmed/34737426	A generalized linear mixed model association tool for biobank-scale data.	Atrioventricular block, complete (PheCode 426.24)	369 European ancestry cases, 455,979 European ancestry controls
Left bundle branch block	34737426	Jiang L	2021-11-04	Nat Genet	www.ncbi.nlm.nih.gov/pubmed/34737426	A generalized linear mixed model association tool for biobank-scale data.	Left bundle branch block (PheCode 426.32)	170 European ancestry cases, 456,178 European ancestry controls
Any stroke	36180795	Mishra A	2022-09-30	Nature	www.ncbi.nlm.nih.gov/pubmed/36180795	Stroke genetics informs drug discovery and risk prediction across ancestries.	Any stroke	73,652 European ancestry cases, 1,234,808 European ancestry controls
Ischemic stroke	36180795	Mishra A	2022-09-30	Nature	www.ncbi.nlm.nih.gov/pubmed/36180795	Stroke genetics informs drug discovery and risk prediction across ancestries.	Ischemic stroke	62,100 European ancestry cases, 1,234,808 European ancestry controls
Cardioembolic stroke	36180795	Mishra A	2022-09-30	Nature	www.ncbi.nlm.nih.gov/pubmed/36180795	Stroke genetics informs drug discovery and risk prediction across ancestries.	Cardioembolic stroke	10,804 European ancestry cases, 1,234,808 European ancestry controls
Large artery stroke	36180795	Mishra A	2022-09-30	Nature	www.ncbi.nlm.nih.gov/pubmed/36180795	Stroke genetics informs drug discovery and risk prediction across ancestries.	Large artery stroke	6,399 European ancestry cases, 1,234,808 European ancestry controls
Small vessel stroke	36180795	Mishra A	2022-09-30	Nature	www.ncbi.nlm.nih.gov/pubmed/36180795	Stroke genetics informs drug discovery and risk prediction across ancestries.	Small vessel stroke	6,811 European ancestry cases, 1,234,808 European ancestry controls
Intracranial hemorrhage	34737426	Jiang L	2021-11-30	Nat Genet	www.ncbi.nlm.nih.gov/pubmed/34737426	A generalized linear mixed model association tool for biobank-scale data.	Intracerebral hemorrhage (PheCode 430.2)	655 European ancestry cases, 455,693 European ancestry controls
Dementia	NA	NA	2021-11-30	FINNGEN	https://storage.googleapis.com/finngen-public-data-r8/summary_stats/finngen_R8_KRA_PSY_DEMENTIA_EXMORE.gz	https://r8.risteys.finngen.fi/	Any dementia (more control exclusions) (PheCode KRA_PSY_DEMENTIA_EXMORE)	12,042 European ancestry cases, 254,976 European ancestry controls
Vascular dementia	NA	NA	2021-11-30	FINNGEN	https://storage.googleapis.com/finngen-public-data-r8/summary_stats/finngen_R8_I9_VASCDEM.gz	https://r8.risteys.finngen.fi/	Vascular dementia (PheCode I9_VASCDEM)	2,002 European ancestry cases, 328,323 European ancestry controls
Alzheimer's disease	NA	NA	2021-11-30	FINNGEN	https://storage.googleapis.com/finngen-public-data-r8/summary_stats/finngen_R8_G6_AD_WIDE.gz	https://r8.risteys.finngen.fi/	Alzheimer’s disease, wide definition (PheCode G6_AD_WIDE)	10,839 European ancestry cases, 331,660 European ancestry controls
Parkinson's disease	NA	NA	2021-11-30	FINNGEN	https://storage.googleapis.com/finngen-public-data-r8/summary_stats/finngen_R8_G6_PARKINSON.gz	https://r8.risteys.finngen.fi/	Parkinson's disease (PheCode G6_PARKINSON)	3,767 European ancestry cases, 338,732 European ancestry controls
