# Supplementary material for: Identification of pleiotropic and specific therapeutic targets for cardio-cerebral diseases: A large-scale proteome-wide mendelian randomization and colocalization study
Source: PLoS One. 2024 May 31;19(5):e0300500. doi: 10.1371/journal.pone.0300500 (PMC11142593; doi:10.1371/journal.pone.0300500)
Supplement: S2 Table — OR, odds ratio; 95% CI, 95% confidence interval. (XLSX) [file pone.0300500.s004.xlsx]

## Sheet: Sheet1
S2 Table: The prioritization of evidence levels for predicting protein and establishing associations between targets and diseases. OR, odds ratio; 95% CI, 95% confidence interval.
Gene/Protein	SeqID	Diseases	Grade	OR(95%CI).Discovery	OR(95%CI).Replication
GRN	SeqId_4992_49	Alzheimer's disease	Highly recommended levels	0.66 (0.55-0.79)	0.67 (0.59-0.75)
PILRA	SeqId_6402_8&SeqId_10816_150	Alzheimer's disease	Highly recommended levels	0.94 (0.92-0.96)	0.91 (0.88-0.94)
APOL3	SeqId_16823_75	Cardiomyopathy	Highly recommended levels	0.75 (0.66-0.84)	0.77 (0.69-0.86)
F11	SeqId_2190_55	Ischemic stroke	Highly recommended levels	1.11 (1.08-1.14)	1.09 (1.06-1.11)
LRP4	SeqId_19558_10	Ischemic stroke	Highly recommended levels	1.08 (1.06-1.11)	1.08 (1.05-1.10)
PILRA	SeqId_6402_8&SeqId_10816_150	Sick sinus syndrome	Highly recommended levels	0.93 (0.91-0.96)	0.92 (0.89-0.95)
LRP4	SeqId_19558_10	Any stroke	Modestly recommended levels	1.08 (1.05-1.11)	1.07 (1.04-1.10)
MMP12	SeqId_4496_60	Any stroke	Modestly recommended levels	0.93 (0.91-0.95)	0.93 (0.91-0.94)
F11	SeqId_2190_55	Cardioembolic stroke	Modestly recommended levels	1.23 (1.15-1.31)	1.19 (1.13-1.25)
COL6A3	SeqId_11196_31	Coronary artery disease	Modestly recommended levels	1.38 (1.25-1.53)	1.11 (1.07-1.14)
HTRA1	SeqId_15594_47	Coronary artery disease	Modestly recommended levels	0.78 (0.72-0.86)	0.87 (0.83-0.91)
MMP12	SeqId_4496_60	Ischemic stroke	Modestly recommended levels	0.92 (0.90-0.94)	0.92 (0.90-0.93)
CD55	SeqId_5069_9	Alzheimer's disease	Slightly recommended levels	0.83 (0.76-0.90)	0.91 (0.88-0.94)
SH3BGRL3	SeqId_17490_4	Any stroke	Slightly recommended levels	0.91 (0.88-0.94)	0.96 (0.94-0.97)
ADH6	SeqId_18206_18	Atrial fibrillation	Slightly recommended levels	1.11 (1.06-1.17)	1.05 (1.03-1.07)
COL15A1	SeqId_8974_172	Atrial fibrillation	Slightly recommended levels	0.86 (0.83-0.90)	0.93 (0.92-0.95)
DPEP1	SeqId_8794_13	Atrial fibrillation	Slightly recommended levels	1.05 (1.03-1.07)	1.04 (1.02-1.05)
DUSP13	SeqId_6525_17	Atrial fibrillation	Slightly recommended levels	0.80 (0.74-0.85)	0.88 (0.85-0.91)
GALNT16	SeqId_8923_94	Atrial fibrillation	Slightly recommended levels	1.10 (1.06-1.13)	1.05 (1.03-1.07)
GM2A	SeqId_15441_6	Atrial fibrillation	Slightly recommended levels	0.95 (0.92-0.97)	0.97 (0.96-0.99)
NUDT2	SeqId_16583_8	Atrial fibrillation	Slightly recommended levels	0.93 (0.91-0.96)	0.98 (0.97-0.99)
PCSK1	SeqId_13388_57	Atrial fibrillation	Slightly recommended levels	1.03 (1.02-1.05)	1.03 (1.02-1.05)
EMILIN3	SeqId_8773_172	Cardioembolic stroke	Slightly recommended levels	0.81 (0.75-0.88)	0.86 (0.81-0.92)
NUDT9	SeqId_9482_110	Cardioembolic stroke	Slightly recommended levels	0.69 (0.58-0.81)	0.86 (0.81-0.92)
SMOC2	SeqId_15635_4	Congestive heart failure	Slightly recommended levels	0.66 (0.57-0.77)	0.76 (0.68-0.85)
ADAM23	SeqId_7049_2	Coronary artery disease	Slightly recommended levels	0.97 (0.96-0.98)	0.97 (0.96-0.98)
AGT	SeqId_3484_60	Coronary artery disease	Slightly recommended levels	1.08 (1.05-1.12)	1.06 (1.03-1.08)
APOF	SeqId_12370_30	Coronary artery disease	Slightly recommended levels	1.10 (1.05-1.14)	1.07 (1.04-1.10)
B3GNT8	SeqId_9297_12	Coronary artery disease	Slightly recommended levels	0.96 (0.94-0.98)	0.96 (0.95-0.98)
CHMP2B	SeqId_17350_13	Coronary artery disease	Slightly recommended levels	1.07 (1.04-1.10)	1.03 (1.02-1.04)
CTRB2	SeqId_5648_28	Coronary artery disease	Slightly recommended levels	1.03 (1.02-1.04)	1.03 (1.02-1.04)
CXCL16	SeqId_2436_49	Coronary artery disease	Slightly recommended levels	1.07 (1.04-1.10)	1.07 (1.04-1.10)
DUSP13	SeqId_6525_17	Coronary artery disease	Slightly recommended levels	0.90 (0.86-0.94)	0.94 (0.92-0.97)
FABP2	SeqId_15385_116	Coronary artery disease	Slightly recommended levels	0.95 (0.94-0.97)	0.95 (0.93-0.97)
FN1	SeqId_3435_53	Coronary artery disease	Slightly recommended levels	0.81 (0.75-0.88)	0.86 (0.84-0.89)
GAS6	SeqId_15391_114	Coronary artery disease	Slightly recommended levels	0.94 (0.91-0.97)	0.96 (0.94-0.98)
IL6R	SeqId_15602_43	Coronary artery disease	Slightly recommended levels	0.96 (0.96-0.97)	0.96 (0.96-0.97)
LY75	SeqId_16620_26	Coronary artery disease	Slightly recommended levels	0.98 (0.97-0.99)	0.99 (0.98-0.99)
NTN4	SeqId_3327_27	Coronary artery disease	Slightly recommended levels	1.07 (1.04-1.10)	1.05 (1.03-1.08)
PLEKHA7	SeqId_12731_12	Coronary artery disease	Slightly recommended levels	1.05 (1.02-1.07)	1.08 (1.05-1.12)
QPCTL	SeqId_8866_53	Coronary artery disease	Slightly recommended levels	0.93 (0.90-0.96)	0.94 (0.92-0.97)
SMAP1	SeqId_11649_3	Coronary artery disease	Slightly recommended levels	1.05 (1.03-1.07)	1.02 (1.01-1.03)
SVEP1	SeqId_11178_21	Coronary artery disease	Slightly recommended levels	1.04 (1.02-1.05)	1.04 (1.02-1.06)
SWAP70	SeqId_13552_7	Coronary artery disease	Slightly recommended levels	0.95 (0.93-0.97)	0.96 (0.94-0.98)
UGDH	SeqId_17755_5	Coronary artery disease	Slightly recommended levels	0.95 (0.94-0.97)	0.97 (0.96-0.98)
UNC5C	SeqId_5139_32	Coronary artery disease	Slightly recommended levels	1.07 (1.04-1.10)	1.04 (1.02-1.06)
CCL5	SeqId_5480_49	Dementia	Slightly recommended levels	1.33 (1.18-1.50)	1.13 (1.07-1.19)
HAVCR2	SeqId_5134_52	Dementia	Slightly recommended levels	0.89 (0.86-0.93)	0.91 (0.88-0.94)
KLB	SeqId_19557_3	Dementia	Slightly recommended levels	0.94 (0.92-0.96)	0.93 (0.90-0.95)
PTGR1	SeqId_19617_5	Ischemic stroke	Slightly recommended levels	1.05 (1.03-1.07)	1.04 (1.03-1.06)
SH3BGRL3	SeqId_17490_4	Ischemic stroke	Slightly recommended levels	0.89 (0.86-0.93)	0.96 (0.94-0.97)
MMP12	SeqId_4496_60	Large artery stroke	Slightly recommended levels	0.82 (0.77-0.88)	0.82 (0.77-0.88)
KLB	SeqId_19557_3	Vascular dementia	Slightly recommended levels	0.85 (0.81-0.91)	0.86 (0.81-0.92)
PPID	SeqId_5202_4	Vascular dementia	Slightly recommended levels	0.71 (0.62-0.82)	0.86 (0.80-0.92)
