# Supplementary material for: Identification of pleiotropic and specific therapeutic targets for cardio-cerebral diseases: A large-scale proteome-wide mendelian randomization and colocalization study
Source: PLoS One. 2024 May 31;19(5):e0300500. doi: 10.1371/journal.pone.0300500 (PMC11142593; doi:10.1371/journal.pone.0300500)
Supplement: S3 Table — (XLSX) [file pone.0300500.s005.xlsx]

## Sheet: Sheet1
S3 Table: Detailed information on drug-gene interaction.
search_term	match_term	match_type	gene	drug	interaction_types	sources	pmids
F11	F11	Definite	F11	THROMBIN	activator	NCI	9787166|17635715
F11	F11	Definite	F11	SULFATED PENTAGALLOYLGLUCOSIDE		DTC	23316863
MMP12	MMP12	Definite	MMP12	DEFEROXAMINE		DTC	24074025
MMP12	MMP12	Definite	MMP12	ZILEUTON		DTC	24074025
MMP12	MMP12	Definite	MMP12	ACETAZOLAMIDE		DTC	24074025
MMP12	MMP12	Definite	MMP12	CAPTOPRIL		DTC	24074025
COL6A3	COL6A3	Definite	COL6A3	OCRIPLASMIN		ChemblInteractions
COL6A3	COL6A3	Definite	COL6A3	COLLAGENASE CLOSTRIDIUM HISTOLYTICUM		ChemblInteractions
HTRA1	HTRA1	Definite	HTRA1	RANIBIZUMAB		PharmGKB	22594510|23559864|23842101|23337555
HTRA1	HTRA1	Definite	HTRA1	BEVACIZUMAB		PharmGKB	22594510|23559864|23842101|23337555
AGT	AGT	Definite	AGT	ATENOLOL		PharmGKB	11593098|14700505
AGT	AGT	Definite	AGT	ADRIAMYCIN		NCI	7581027
AGT	AGT	Definite	AGT	ENALAPRIL		NCI	11928713
AGT	AGT	Definite	AGT	AMLODIPINE		PharmGKB
AGT	AGT	Definite	AGT	HYDROCORTISONE		NCI	15576665
AGT	AGT	Definite	AGT	CHLORTHALIDONE		PharmGKB
AGT	AGT	Definite	AGT	ASPIRIN		PharmGKB	20824505
AGT	AGT	Definite	AGT	LISINOPRIL		PharmGKB
AGT	AGT	Definite	AGT	CYT006-ANGQB		TdgClinicalTrial
AGT	AGT	Definite	AGT	QUINAPRIL		NCI|PharmGKB	12693379|11849656
AGT	AGT	Definite	AGT	IRBESARTAN		PharmGKB	11593098|15614026|14700505
AGT	AGT	Definite	AGT	MESTRANOL		NCI	3023023
AGT	AGT	Definite	AGT	BENAZEPRIL		PharmGKB	17261659|25143324
AGT	AGT	Definite	AGT	IMIDAPRIL		PharmGKB	25143324
CD55	CD55	Definite	CD55	CHEMBL35482		NCI	11528371
CD55	CD55	Definite	CD55	ALCOHOL		NCI	17383432
COL15A1	COL15A1	Definite	COL15A1	COLLAGENASE CLOSTRIDIUM HISTOLYTICUM		ChemblInteractions
COL15A1	COL15A1	Definite	COL15A1	OCRIPLASMIN		ChemblInteractions
DPEP1	DPEP1	Definite	DPEP1	CILASTATIN SODIUM	inhibitor	ChemblInteractions
DPEP1	DPEP1	Definite	DPEP1	CILASTATIN	inhibitor	TdgClinicalTrial|TEND|TTD	2571484|3474745|3780719|3480361|3038022|7492120|9573653|11752352|17139284|17016423
DPEP1	DPEP1	Definite	DPEP1	DEXAMETHASONE		NCI	9806799
FN1	FN1	Definite	FN1	OCRIPLASMIN	cleavage	ChemblInteractions|TTD	23193358
FN1	FN1	Definite	FN1	L19IL2		ChemblInteractions
FN1	FN1	Definite	FN1	L19TNFA		ChemblInteractions
FN1	FN1	Definite	FN1	L19SIP 131I		ChemblInteractions
GAS6	GAS6	Definite	GAS6	WARFARIN		NCI	16014032
GAS6	GAS6	Definite	GAS6	DOCETAXEL		CIViC	27153245
GM2A	GM2A	Definite	GM2A	BIW-8962		TTD
HAVCR2	HAVCR2	Definite	HAVCR2	LY-3321367		TTD
IL6R	IL6R	Definite	IL6R	TOCILIZUMAB	inhibitor|antibody	MyCancerGenome|TdgClinicalTrial|ChemblInteractions|TEND|PharmGKB|TTD	16899109|21940820|24978393|27958380
IL6R	IL6R	Definite	IL6R	VOBARILIZUMAB	antibody	TTD
IL6R	IL6R	Definite	IL6R	SATRALIZUMAB	antagonist|antibody	ChemblInteractions|TTD	23575266
IL6R	IL6R	Definite	IL6R	SARILUMAB	antibody|antagonist	ChemblInteractions|TTD	28264816|26392750|28707587|27464017|24297381
IL6R	IL6R	Definite	IL6R	RALOXIFENE		DTC	24456369
IL6R	IL6R	Definite	IL6R	BAZEDOXIFENE		DTC	24456369
IL6R	IL6R	Definite	IL6R	FLUOROURACIL		NCI	8888499
IL6R	IL6R	Definite	IL6R	THALIDOMIDE		NCI	12515619
IL6R	IL6R	Definite	IL6R	SIRUKUMAB		TdgClinicalTrial|TTD
KLB	KLB	Definite	KLB	ALCOHOL		PharmGKB
PCSK1	PCSK1	Definite	PCSK1	INSULIN		NCI	7883951|7925129
PCSK1	PCSK1	Definite	PCSK1	CALCITONIN		NCI	14566018
PPID	PPID	Definite	PPID	SCY 635		TdgClinicalTrial
