# Supplementary material for: Identification of pleiotropic and specific therapeutic targets for cardio-cerebral diseases: A large-scale proteome-wide mendelian randomization and colocalization study
Source: PLoS One. 2024 May 31;19(5):e0300500. doi: 10.1371/journal.pone.0300500 (PMC11142593; doi:10.1371/journal.pone.0300500)
Supplement: S4 Table — (XLSX) [file pone.0300500.s006.xlsx]

## Sheet: Sheet1
S4 Table: Comprehensive data regarding the outcomes of all significant MR analyses during the discovery and replication stages.
diseases	gene/protein	SeqId	method.discovery	nsnp.discovery	beta.discovery	se.discovery	pval.discovery	or.discovery	or_lci95.discovery	or_uci95.discovery	snp_r2.exposure.discovery	Fstat.discovery	steiger_pval.discovery	steiger_correct_causal_direction.discovery	FDR.discovery	heterogeneity_test_Q.discovery	heterogeneity_test_Q_df.discovery	heterogeneity_test_Q_pval.discovery	egger_intercept.discovery	pleiotropy_test_se.discovery	pleiotropy_test_pval.discovery	PP.H4.abf.discovery	causal_snp.discovery	SNP.PP.H4.discovery	method.replication	nsnp.replication	beta.replication	se.replication	pval.replication	or.replication	or_lci95.replication	or_uci95.replication	snp_r2.exposure.replication	Fstat.replication	steiger_pval.replication	steiger_correct_causal_direction.replication	FDR.replication	heterogeneity_test_Q.replication	heterogeneity_test_Q_df.replication	heterogeneity_test_Q_pval.replication	egger_intercept.replication	pleiotropy_test_se.replication	pleiotropy_test_pval.replication	PP.H4.abf.replication	causal_snp.replication	SNP.PP.H4.replication
Alzheimer's disease	CD55	SeqId_5069_9	Inverse variance weighted	30	-0.191069	0.0417452	4.71651e-06	0.826076	0.761177	0.896508	0.0720344	91.9301	0	TRUE	0.0144911	32.4978	29	0.298454	0.00169615	0.011728	0.886043	0.0801702	rs61822669	0.075919	Inverse variance weighted	71	-0.0948143	0.0173967	5.03342e-08	0.909542	0.879051	0.94109	0.321816	47.7265	0	TRUE	0.000348846	63.3874	70	0.6987	0.00147432	0.0062318	0.813684	0.0802611	rs7526831	0.290184
Alzheimer's disease	GRN	SeqId_4992_49	Inverse variance weighted	13	-0.415333	0.0898661	3.8064e-06	0.660121	0.553513	0.787261	0.0308189	86.9457	1.99023e-188	TRUE	0.012758	23.6937	12	0.0223818	-0.0149387	0.0317591	0.647275	0.996938	rs5848	1	Inverse variance weighted	4	-0.403662	0.0609445	3.50947e-11	0.66787	0.592673	0.752608	0.0362571	67.7934	2.53605e-52	TRUE	4.05379e-07	2.39623	3	0.494337	0.273209	0.338831	0.504692	0.997413	rs5848	0.999949
Alzheimer's disease	PILRA	SeqId_10816_150	Inverse variance weighted	48	-0.0633259	0.0113347	2.31155e-08	0.938638	0.918015	0.959724	0.348005	394.867	0	TRUE	0.000213061	42.2167	47	0.67066	-0.00586881	0.0149366	0.696198	0.918495	rs1859788	1	Inverse variance weighted	38	-0.0705136	0.0146486	1.48185e-06	0.931915	0.905539	0.959059	0.566686	246.898	0	TRUE	0.0073358	35.4421	37	0.542145	-0.0180936	0.0122023	0.146831	0.925917	rs1859788	1
Alzheimer's disease	PILRA	SeqId_6402_8	Inverse variance weighted	49	-0.0639891	0.0111995	1.10647e-08	0.938015	0.917649	0.958833	0.358477	404.941	0	TRUE	0.000195692	44.1906	48	0.629683	-0.00765542	0.0145898	0.602251	0.918495	rs1859788	1	Inverse variance weighted	41	-0.0927692	0.0165499	2.07736e-08	0.911404	0.882314	0.941452	0.530864	197.916	0	TRUE	0.000179967	49.0736	40	0.153901	-0.00629158	0.0138895	0.653077	0.925917	rs1859788	1
Any stroke	LRP4	SeqId_19558_10	Inverse variance weighted	23	0.0765514	0.0119895	1.71568e-10	1.07956	1.05448	1.10523	0.0965128	165.041	0	TRUE	3.16277e-06	23.7037	22	0.36295	0.00996773	0.00823975	0.239832	0.873506	rs2306029	0.997296	Inverse variance weighted	13	0.0672099	0.0123106	4.77421e-08	1.06952	1.04402	1.09564	0.196189	135.161	0	TRUE	0.000330881	8.95491	12	0.706777	-5.0764e-05	0.0170081	0.997672	0.938698	rs7947747	0.684964
Any stroke	MMP12	SeqId_4496_60	Inverse variance weighted	55	-0.0686348	0.0108652	2.66781e-10	0.933668	0.913995	0.953764	0.14907	113.083	0	TRUE	3.27865e-06	80.8857	54	0.0103653	0.00341631	0.00277507	0.22373	0.936665	rs28381684	0.458484	Inverse variance weighted	30	-0.0759659	0.00785009	3.77353e-22	0.926848	0.912696	0.941219	0.354072	131.229	0	TRUE	1.30764e-17	25.0615	29	0.675053	0.00165606	0.003183	0.606956	0.990635	rs2276109	0.950849
Any stroke	SH3BGRL3	SeqId_17490_4	Inverse variance weighted	19	-0.0932314	0.0184896	4.59784e-07	0.910983	0.87856	0.944602	0.064236	128.4	0	TRUE	0.00313012	17.7153	18	0.474552	0.000539409	0.00400323	0.894397	0.809826	rs3732416	0.122266	Inverse variance weighted	20	-0.0419106	0.00774384	6.22807e-08	0.958955	0.94451	0.973621	0.202147	91.1093	0	TRUE	0.000359702	13.3651	19	0.819369	-0.00249936	0.0035328	0.488333	0.94969	rs4659423	0.598232
Atrial fibrillation	ADH6	SeqId_18206_18	Inverse variance weighted	17	0.108019	0.0248771	1.41121e-05	1.11407	1.06105	1.16974	0.0348037	75.3861	3.33755e-252	TRUE	0.020812	9.684	16	0.882601	-0.000288482	0.00474484	0.952322	0.0563843	rs116837684	0.0560272	Inverse variance weighted	18	0.0460261	0.00887395	2.14112e-07	1.0471	1.02905	1.06547	0.301803	172.76	0	TRUE	0.00102175	10.1537	17	0.897039	0.00278113	0.00484311	0.573788	0.0826482	rs62325239	0.244364
Atrial fibrillation	COL15A1	SeqId_8974_172	Inverse variance weighted	28	-0.14754	0.0198155	9.64657e-14	0.862828	0.82996	0.896998	0.0484604	64.6246	0	TRUE	3.55659e-09	19.5491	27	0.849135	-0.003905	0.00378292	0.311453	0.0865023	rs62564002	0.611758	Inverse variance weighted	28	-0.0700151	0.00909676	1.39626e-14	0.93238	0.915903	0.949153	0.293463	106.568	0	TRUE	2.41923e-10	17.0142	27	0.930772	-0.00060169	0.00425367	0.888603	0.363374	rs7867960	0.473541
Atrial fibrillation	DPEP1	SeqId_8794_13	Inverse variance weighted	56	0.0468536	0.00916405	3.17491e-07	1.04797	1.02931	1.06696	0.238056	198.071	0	TRUE	0.00137331	53.1185	55	0.54684	-0.000156804	0.00371959	0.96653	0.141703	rs258341	1	Inverse variance weighted	35	0.0367283	0.00747757	9.02472e-07	1.03741	1.02232	1.05273	0.470112	181.925	0	TRUE	0.00284303	26.9536	34	0.799392	0.00398747	0.00378916	0.300291	0.0562531	rs409170	0.999411
Atrial fibrillation	DUSP13	SeqId_6525_17	Inverse variance weighted	12	-0.229302	0.035193	7.24119e-11	0.795088	0.742093	0.851868	0.0207049	62.628	1.07008e-141	TRUE	1.33488e-06	13.0551	11	0.289739	-0.00274956	0.00915208	0.770002	6.62768e-05	rs145951301	0.999849	Inverse variance weighted	8	-0.127058	0.0179472	1.44659e-12	0.880683	0.850242	0.912214	0.0735605	71.5009	4.26892e-116	TRUE	1.25322e-08	7.07613	7	0.420997	-0.0136801	0.0106157	0.244969	0.971388	rs6480771	0.633514
Atrial fibrillation	GALNT16	SeqId_8923_94	Inverse variance weighted	33	0.0923879	0.0166915	3.112e-08	1.09679	1.06149	1.13327	0.0831543	97.6357	0	TRUE	0.00028684	38.028	32	0.213884	0.00357713	0.00459978	0.442655	0.0858996	rs12100668	1	Inverse variance weighted	25	0.0483702	0.00973874	6.80736e-07	1.04956	1.02972	1.06979	0.273741	108.357	0	TRUE	0.00235896	25.625	24	0.372461	0.00778451	0.00548787	0.169456	0.099016	rs12100668	1
Atrial fibrillation	GM2A	SeqId_15441_6	Inverse variance weighted	41	-0.0560912	0.0135452	3.45752e-05	0.945453	0.920683	0.97089	0.108093	104.985	0	TRUE	0.0364216	35.8061	40	0.659488	-0.000354923	0.00263489	0.893541	0.00611988	rs72794132	0.999945	Inverse variance weighted	31	-0.0260661	0.00597855	1.30099e-05	0.974271	0.962921	0.985754	0.663244	456.226	0	TRUE	0.0250463	28.0047	30	0.570186	-0.00212155	0.00288652	0.46825	0.0248625	rs248467	0.967728
Atrial fibrillation	NUDT2	SeqId_16583_8	Inverse variance weighted	23	-0.071807	0.0139831	2.81747e-07	0.93071	0.905549	0.956571	0.115626	201.999	0	TRUE	0.00137331	11.9707	22	0.957982	0.00194498	0.00448705	0.669097	0.0572436	rs10814104	0.596366	Inverse variance weighted	52	-0.0232149	0.00543642	1.95248e-05	0.977052	0.966697	0.987519	0.414985	97.6732	0	TRUE	0.0356101	62.3713	51	0.13208	-0.000469875	0.00357615	0.895993	0.0383301	rs10971956	0.998179
Atrial fibrillation	PCSK1	SeqId_13388_57	Inverse variance weighted	66	0.0332275	0.00800641	3.32314e-05	1.03379	1.01769	1.05014	0.266168	195.05	0	TRUE	0.0360355	89.0652	65	0.0254696	-0.00245458	0.00304158	0.422652	0.108059	rs13169290	0.34159	Inverse variance weighted	89	0.030067	0.00716757	2.73029e-05	1.03052	1.01615	1.0451	0.331068	39.6103	0	TRUE	0.0450537	108.428	88	0.0689088	0.00355592	0.00223453	0.115158	0.125875	rs6234	0.808273
Cardioembolic stroke	EMILIN3	SeqId_8773_172	Inverse variance weighted	23	-0.206681	0.0402227	2.77052e-07	0.813279	0.751625	0.87999	0.0762267	127.488	0	TRUE	0.00340488	18.2779	22	0.689389	-0.0194922	0.00960287	0.0552341	0.178831	rs61739314	1	Inverse variance weighted	11	-0.150881	0.0328	4.22451e-06	0.85995	0.806405	0.917051	0.129214	97.1403	6.819e-217	TRUE	0.0434969	9.82281	10	0.456174	-0.0302565	0.0181526	0.129907	0.168234	rs4810316	0.950999
Cardioembolic stroke	F11	SeqId_2190_55	Inverse variance weighted	36	0.205248	0.0319442	1.31689e-10	1.22783	1.15331	1.30716	0.0946246	103.127	0	TRUE	4.85524e-06	43.2858	35	0.158702	-0.00846065	0.00776708	0.283684	0.989316	rs2289252	0.996062	Inverse variance weighted	13	0.173175	0.0269796	1.37399e-10	1.18907	1.12783	1.25365	0.212819	149.715	0	TRUE	4.76127e-06	13.9638	12	0.303024	0.00150415	0.0134905	0.913231	0.994723	rs3756011	0.64216
Cardioembolic stroke	NUDT9	SeqId_9482_110	Inverse variance weighted	8	-0.37427	0.0842365	8.86771e-06	0.687791	0.583113	0.81126	0.01641	74.1387	4.64046e-118	TRUE	0.040868	2.57612	7	0.921257	-0.0267759	0.0215877	0.261154	0.0842034	rs28437709	0.227301	Inverse variance weighted	13	-0.15013	0.0332377	6.27607e-06	0.860596	0.806319	0.918527	0.140831	90.7711	5.91578e-238	TRUE	0.0434969	13.9324	12	0.305047	-0.0155086	0.0124948	0.240347	0.0857753	rs28805573	0.263062
Cardiomyopathy	APOL3	SeqId_16823_75	Inverse variance weighted	66	-0.291786	0.0621787	2.69617e-06	0.746928	0.661228	0.843736	0.172918	112.429	0	TRUE	0.0351958	56.9714	65	0.750575	0.0119118	0.0223736	0.59629	0.780684	rs132631	0.886356	Inverse variance weighted	114	-0.259622	0.055289	2.65657e-06	0.771343	0.692125	0.859628	0.333457	31.1489	0	TRUE	0.0267203	111.793	113	0.514439	0.0101172	0.0142235	0.478377	0.794655	rs132642	0.999919
Congestive heart failure	SMOC2	SeqId_15635_4	Inverse variance weighted	65	-0.413464	0.0773441	9.00314e-08	0.661355	0.568327	0.769611	0.164214	107.286	0	TRUE	0.00331937	50.4783	64	0.890921	0.0326086	0.0184071	0.0813107	0.625995	rs56350469	0.296746	Inverse variance weighted	31	-0.27599	0.0564858	1.02902e-06	0.75882	0.679293	0.847658	0.362093	131.488	0	TRUE	0.0356586	27.0588	30	0.620181	0.0175735	0.0263701	0.510413	0.619678	rs56296467	0.226815
Coronary artery disease	ADAM23	SeqId_7049_2	Inverse variance weighted	61	-0.0260918	0.00501162	1.92684e-07	0.974246	0.964723	0.983863	0.39422	378.691	0	TRUE	0.000308873	60.772	60	0.447881	0.00264323	0.00172991	0.131868	0.26858	rs1448903	1	Inverse variance weighted	34	-0.0280202	0.00480631	5.54654e-09	0.972369	0.963252	0.981572	0.615594	338.087	0	TRUE	1.47849e-05	31.924	33	0.520542	0.000425749	0.00220548	0.848147	0.288402	rs1448903	0.999994
Coronary artery disease	AGT	SeqId_3484_60	Inverse variance weighted	21	0.0780096	0.016739	3.15658e-06	1.08113	1.04624	1.11719	0.0397317	70.0174	8.20414e-291	TRUE	0.00352666	9.90622	20	0.969841	-0.000882634	0.00314504	0.782017	0.418314	rs5046	0.150943	Inverse variance weighted	13	0.0537445	0.010525	3.28446e-07	1.05522	1.03367	1.07721	0.109329	67.9744	6.2379e-180	TRUE	0.000517348	10.6	12	0.563474	0.0034688	0.00352886	0.346744	0.441432	rs5046	0.14432
Coronary artery disease	APOF	SeqId_12370_30	Inverse variance weighted	13	0.091401	0.0212936	1.76743e-05	1.09571	1.05092	1.14241	0.0287261	80.8668	8.53796e-208	TRUE	0.0135757	10.2641	12	0.592804	-0.00506038	0.0031334	0.134609	0.871961	rs2020854	0.196412	Inverse variance weighted	7	0.0691541	0.0135175	3.1227e-07	1.0716	1.04358	1.10037	0.0743677	82.6955	1.14009e-119	TRUE	0.00051529	1.6925	6	0.945699	0.0015758	0.00412963	0.718447	0.878181	rs182963805	0.0885538
Coronary artery disease	B3GNT8	SeqId_9297_12	Inverse variance weighted	96	-0.0411155	0.00838726	9.47969e-07	0.959718	0.94407	0.975625	0.381156	227.517	0	TRUE	0.00124824	298.47	95	7.20823e-23	0.00329824	0.0032649	0.314987	1.25248e-09	rs284663	1	Inverse variance weighted	117	-0.0403011	0.00778974	2.29615e-07	0.9605	0.945947	0.975278	0.21145	16.2609	0	TRUE	0.000397842	290.681	116	5.50747e-17	0.000181727	0.00200326	0.927877	1.25208e-09	rs284663	0.9994
Coronary artery disease	CHMP2B	SeqId_17350_13	Inverse variance weighted	21	0.0695423	0.0149833	3.46167e-06	1.07202	1.04099	1.10397	0.0508568	90.6731	0	TRUE	0.00364653	18.0522	20	0.58397	0.00557489	0.0039838	0.177811	0.263251	rs300993	0.180828	Inverse variance weighted	28	0.0293794	0.00636775	3.95409e-06	1.02982	1.01704	1.04275	0.342924	133.903	0	TRUE	0.00428191	20.4086	27	0.81318	0.00349324	0.00320357	0.285531	0.226679	rs300977	0.392556
Coronary artery disease	COL6A3	SeqId_11196_31	Inverse variance weighted	4	0.321149	0.0517776	5.55806e-10	1.37871	1.24566	1.52597	0.00408333	36.4435	9.95158e-27	TRUE	1.57631e-06	3.21974	3	0.35897	0.0150036	0.0145483	0.41079	0.991825	rs11677932	0.528812	Inverse variance weighted	7	0.101094	0.0151206	2.29581e-11	1.10638	1.07407	1.13966	0.0564845	61.6192	1.33709e-88	TRUE	8.83963e-08	4.65319	6	0.588999	0.00322123	0.00696182	0.663019	0.975508	rs1050785	0.999999
Coronary artery disease	CTRB2	SeqId_5648_28	Inverse variance weighted	78	0.0315678	0.00553235	1.15639e-08	1.03207	1.02094	1.04332	0.294826	190.177	0	TRUE	2.84233e-05	148.516	77	1.86369e-06	-0.00330498	0.00240608	0.173605	7.14362e-17	rs8048956	0.985527	Inverse variance weighted	111	0.0314372	0.00603784	1.92241e-07	1.03194	1.0198	1.04422	0.46743	56.1483	0	TRUE	0.000370096	189.596	110	3.69085e-06	-0.00120218	0.00178211	0.50137	6.69155e-17	rs8048956	0.654549
Coronary artery disease	CXCL16	SeqId_2436_49	Inverse variance weighted	29	0.0681944	0.013823	8.08025e-07	1.07057	1.04196	1.09997	0.0614669	80.2374	0	TRUE	0.00114581	27.3229	28	0.500723	-0.000296601	0.0036023	0.934987	0.766812	rs35795124	0.154976	Inverse variance weighted	9	0.0669178	0.0159027	2.5768e-05	1.06921	1.0364	1.10306	0.0748544	64.7557	6.56571e-120	TRUE	0.020766	11.0719	8	0.197656	0.00357602	0.0095945	0.720389	0.66165	rs7214635	0.44453
Coronary artery disease	DUSP13	SeqId_6525_17	Inverse variance weighted	12	-0.102926	0.0235496	1.23901e-05	0.902194	0.861497	0.944812	0.0207049	62.628	5.77036e-149	TRUE	0.00993065	4.45038	11	0.954847	0.00680102	0.00589933	0.275786	0.0125562	rs145951301	0.999767	Inverse variance weighted	8	-0.0577324	0.0136656	2.39328e-05	0.943903	0.918956	0.969526	0.0735605	71.5009	1.82751e-118	TRUE	0.0204335	7.34657	7	0.393709	0.00463075	0.00866287	0.612179	0.756191	rs6480771	0.678136
Coronary artery disease	FABP2	SeqId_15385_116	Inverse variance weighted	57	-0.0466078	0.00706966	4.32039e-11	0.954462	0.941327	0.967779	0.267666	227.641	0	TRUE	1.59289e-07	95.0584	56	0.000873196	-0.0053176	0.00322924	0.105321	0.790462	rs57842733	0.234699	Inverse variance weighted	61	-0.0525474	0.00933717	1.82562e-08	0.948809	0.931603	0.966333	0.384466	73.2222	0	TRUE	4.5188e-05	145.556	60	4.56053e-09	-0.0049876	0.00313376	0.116825	0.489914	rs1799883	0.889407
Coronary artery disease	FN1	SeqId_3435_53	Inverse variance weighted	18	-0.211528	0.0410495	2.5637e-07	0.809347	0.74678	0.877156	0.0303605	61.8221	2.26117e-202	TRUE	0.000393838	65.6054	17	1.21401e-07	0.0138109	0.007811	0.0960988	0.987686	rs1250259	0.59257	Inverse variance weighted	7	-0.145778	0.0146678	2.82571e-23	0.864349	0.839854	0.889559	0.0578025	63.1452	1.394e-88	TRUE	3.26397e-19	5.16437	6	0.522911	0.00828506	0.00585872	0.216457	0.98444	rs1250259	0.550774
Coronary artery disease	GAS6	SeqId_15391_114	Inverse variance weighted	31	-0.0668642	0.0160405	3.06649e-05	0.935322	0.906374	0.965195	0.0677172	83.2431	0	TRUE	0.021742	42.3997	30	0.0661199	-0.005925	0.00435887	0.184529	0.268234	rs6602909	1	Inverse variance weighted	9	-0.0457594	0.0108908	2.6499e-05	0.955272	0.935097	0.975882	0.119709	108.835	1.6177e-199	TRUE	0.0208698	7.21311	8	0.513824	-0.000954581	0.00463651	0.842742	0.2893	rs6602909	1
Coronary artery disease	HTRA1	SeqId_15594_47	Inverse variance weighted	12	-0.2428	0.0464189	1.68934e-07	0.784428	0.716211	0.859144	0.0174998	52.7607	3.25979e-114	TRUE	0.00028311	36.3609	11	0.000147367	-0.00254651	0.00910776	0.785484	0.935874	rs61871680	0.999993	Inverse variance weighted	12	-0.138747	0.0217827	1.89506e-10	0.870448	0.834067	0.908416	0.0751494	48.7534	8.08513e-116	TRUE	5.96997e-07	30.1563	11	0.00149744	-0.011543	0.00715173	0.1376	0.467384	rs12220862	0.391968
Coronary artery disease	IL6R	SeqId_15602_43	Inverse variance weighted	75	-0.0364446	0.0043849	9.45855e-17	0.964211	0.95596	0.972534	0.468313	416.716	0	TRUE	8.71818e-13	117.636	74	0.000942319	0.00253699	0.00201643	0.212345	0.0942441	rs12126142	0.980095	Inverse variance weighted	110	-0.0374234	0.00409286	6.04124e-20	0.963268	0.955572	0.971027	0.694711	146.92	0	TRUE	5.23368e-16	141.074	109	0.0209827	0.00031835	0.00131076	0.808563	0.0848652	rs4129267	0.999509
Coronary artery disease	LY75	SeqId_16620_26	Inverse variance weighted	52	-0.019202	0.00350285	4.20974e-08	0.980981	0.974269	0.987739	0.341313	353.812	0	TRUE	8.16889e-05	56.2917	51	0.283533	0.000206855	0.00341234	0.951904	0.0890308	rs17231342	0.554559	Inverse variance weighted	53	-0.0142955	0.00361518	7.67616e-05	0.985806	0.978846	0.992816	0.649065	249.826	0	TRUE	0.0422226	54.5704	52	0.377071	0.00209891	0.00263783	0.429897	0.103896	rs17231342	0.989738
Coronary artery disease	NTN4	SeqId_3327_27	Inverse variance weighted	27	0.0705478	0.0148916	2.16462e-06	1.0731	1.04223	1.10488	0.0527566	73.2923	0	TRUE	0.00275198	28.8171	26	0.319466	0.000954327	0.00287863	0.743014	2.67142e-09	rs17288108	1	Inverse variance weighted	15	0.0530585	0.0102249	2.11232e-07	1.05449	1.03357	1.07584	0.133036	73.6258	1.21379e-222	TRUE	0.000385254	14.2171	14	0.433668	0.00636499	0.00398512	0.134236	2.66755e-09	rs17288108	0.999999
Coronary artery disease	PLEKHA7	SeqId_12731_12	Inverse variance weighted	22	0.0470464	0.0116974	5.77216e-05	1.04817	1.02441	1.07248	0.0644025	111.188	0	TRUE	0.0356963	29.3108	21	0.106737	-0.00205604	0.00305689	0.508905	0.00418748	rs446518	0.300383	Inverse variance weighted	7	0.0794807	0.0165889	1.65779e-06	1.08272	1.04809	1.11851	0.0536426	58.3432	8.38525e-85	TRUE	0.00191491	6.55093	6	0.364378	-0.00119416	0.00543066	0.834651	0.0298709	rs414992	0.148075
Coronary artery disease	QPCTL	SeqId_8866_53	Inverse variance weighted	42	-0.0759717	0.0170165	8.02257e-06	0.926842	0.89644	0.958276	0.0986313	92.531	0	TRUE	0.0073946	100.898	41	5.85024e-07	-0.000372142	0.00348639	0.915528	0.00116868	rs17850756	1	Inverse variance weighted	28	-0.0577871	0.0117388	8.53346e-07	0.943851	0.922383	0.965819	0.255876	88.2251	0	TRUE	0.00109522	70.7001	27	8.90747e-06	0.000297748	0.00462865	0.949202	0.00118953	rs17850756	1
Coronary artery disease	SMAP1	SeqId_11649_3	Inverse variance weighted	36	0.0445129	0.00941976	2.29573e-06	1.04552	1.02639	1.065	0.131271	149.101	0	TRUE	0.00282137	34.3241	35	0.500557	0.00267199	0.00296418	0.373703	0.0481368	rs2842059	0.374037	Inverse variance weighted	94	0.0174808	0.00424544	3.82947e-05	1.01763	1.0092	1.02614	0.504704	77.1616	0	TRUE	0.0270822	87.8562	93	0.631267	0.00218387	0.00147612	0.142431	0.0429758	rs1917342	0.960123
Coronary artery disease	SVEP1	SeqId_11178_21	Inverse variance weighted	57	0.0357371	0.00888887	5.80915e-05	1.03638	1.01848	1.0546	0.178039	134.906	0	TRUE	0.0356963	66.2155	56	0.16496	-0.000290503	0.00201815	0.88607	0.000382549	rs61751937	1	Inverse variance weighted	18	0.040074	0.00960363	3.0089e-05	1.04089	1.02148	1.06067	0.195808	97.3122	0	TRUE	0.0226327	25.5396	17	0.083268	0.00413043	0.00458852	0.38138	0.000360724	rs61751937	1
Coronary artery disease	SWAP70	SeqId_13552_7	Inverse variance weighted	40	-0.0502176	0.0114841	1.22663e-05	0.951022	0.929855	0.972672	0.129941	132.614	0	TRUE	0.00993065	73.0196	39	0.000780397	0.00397448	0.00460423	0.39343	0.0811299	rs415895	0.999276	Inverse variance weighted	25	-0.0388524	0.00908678	1.90534e-05	0.961893	0.944913	0.979178	0.265017	103.658	0	TRUE	0.0173752	35.9122	24	0.0559731	0.000516406	0.00594802	0.931566	0.0501609	rs415895	0.979918
Coronary artery disease	UGDH	SeqId_17755_5	Inverse variance weighted	32	-0.0469467	0.00996785	2.47951e-06	0.954138	0.935678	0.972963	0.112648	140.936	0	TRUE	0.00285678	24.3107	31	0.797663	0.00082579	0.00373559	0.826543	0.052677	rs10008031	0.411737	Inverse variance weighted	21	-0.0302668	0.00711692	2.11119e-05	0.970187	0.956747	0.983815	0.262231	121.712	0	TRUE	0.0187587	17.4588	20	0.623013	0.00650973	0.0037841	0.101627	0.0442748	rs10009818	0.292283
Coronary artery disease	UNC5C	SeqId_5139_32	Inverse variance weighted	37	0.0676996	0.0128995	1.53553e-07	1.07004	1.04333	1.09744	0.0688032	70.9334	0	TRUE	0.000269589	40.1109	36	0.292833	0.00251745	0.00273054	0.362861	0.000160962	rs13148787	0.121125	Inverse variance weighted	23	0.0407025	0.00871358	2.9951e-06	1.04154	1.02391	1.05948	0.172888	65.3343	4.4188e-299	TRUE	0.00334804	18.4216	22	0.680722	0.00416403	0.00357202	0.256792	0.000196853	rs1994292	0.749241
Dementia	CCL5	SeqId_5480_49	Inverse variance weighted	13	0.283017	0.0610801	3.59471e-06	1.32713	1.17739	1.49591	0.0327319	92.5251	1.3017e-199	TRUE	0.0265067	14.6205	12	0.26285	0.00892112	0.0150273	0.564748	0.602746	rs4239252	0.0961408	Inverse variance weighted	15	0.123263	0.0263039	2.78456e-06	1.13118	1.07434	1.19103	0.200262	120.146	0	TRUE	0.0160822	17.3164	14	0.239711	0.00967035	0.01019	0.359927	0.63258	rs2107538	0.265484
Dementia	HAVCR2	SeqId_5134_52	Inverse variance weighted	41	-0.114706	0.0192466	2.52512e-09	0.891628	0.858619	0.925906	0.172206	180.21	0	TRUE	9.30986e-05	41.6082	40	0.40059	0.00246003	0.00667046	0.714275	0.305209	rs1036199	0.193382	Inverse variance weighted	58	-0.0992362	0.0171288	6.89206e-09	0.905529	0.875633	0.936446	0.29457	51.5057	0	TRUE	7.96102e-05	75.7452	57	0.0490355	0.0016115	0.00626912	0.798079	0.283328	rs1432872	0.361197
Dementia	KLB	SeqId_19557_3	Inverse variance weighted	65	-0.0625058	0.0133402	2.7925e-06	0.939408	0.915163	0.964294	0.442708	433.774	0	TRUE	0.0257391	66.8993	64	0.377809	0.00318605	0.00670678	0.636395	0.007545	rs11283308	0.462649	Inverse variance weighted	40	-0.074648	0.0140279	1.02968e-07	0.92807	0.902901	0.953941	0.554464	223.137	0	TRUE	0.000892033	34.5986	39	0.670806	0.00164959	0.00880811	0.852437	0.00877263	rs6855868	0.170692
Ischemic stroke	F11	SeqId_2190_55	Inverse variance weighted	46	0.104497	0.0144794	5.31829e-13	1.11015	1.07909	1.14211	0.107958	93.4305	0	TRUE	6.536e-09	65.289	45	0.0255891	-0.00672056	0.00352706	0.0632718	0.993458	rs2289252	0.992252	Inverse variance weighted	13	0.0851366	0.0117562	4.42665e-13	1.08887	1.06406	1.11425	0.212819	149.715	0	TRUE	7.66983e-09	14.0712	12	0.296185	-0.00890999	0.00544884	0.13027	0.99855	rs3756011	0.786906
Ischemic stroke	LRP4	SeqId_19558_10	Inverse variance weighted	22	0.0804113	0.012633	1.95062e-10	1.08373	1.05723	1.1109	0.0945749	168.721	0	TRUE	1.79793e-06	19.5604	21	0.549238	0.00700835	0.00876474	0.433333	0.859227	rs2306029	0.995897	Inverse variance weighted	12	0.0728159	0.013648	9.54026e-08	1.07553	1.04714	1.10469	0.193238	143.714	0	TRUE	0.000550998	6.33679	11	0.849974	-0.00022332	0.0186446	0.990679	0.947027	rs7947747	0.767627
Ischemic stroke	MMP12	SeqId_4496_60	Inverse variance weighted	54	-0.0811452	0.0108502	7.50707e-14	0.92206	0.902658	0.941879	0.144888	111.402	0	TRUE	1.38389e-09	67.5187	53	0.0865686	0.00133687	0.00279852	0.634861	0.838191	rs28381684	0.428821	Inverse variance weighted	29	-0.0865312	0.00849426	2.26621e-24	0.917107	0.901965	0.932503	0.350061	133.407	0	TRUE	7.85309e-20	22.1399	28	0.774775	-0.00119817	0.00346587	0.732243	0.972461	rs2276109	0.941224
Ischemic stroke	PTGR1	SeqId_19617_5	Inverse variance weighted	50	0.049057	0.0106429	4.03946e-06	1.05028	1.0286	1.07242	0.24607	231.784	0	TRUE	0.0148931	55.8615	49	0.232747	-0.00523542	0.00369799	0.163306	0.0138818	rs41279067	0.914703	Inverse variance weighted	29	0.0403056	0.00764041	1.3253e-07	1.04113	1.02565	1.05684	0.599499	370.76	0	TRUE	0.000656078	32.3138	28	0.261928	0.000723526	0.00349227	0.837425	0.00744321	rs7036102	0.300859
Ischemic stroke	SH3BGRL3	SeqId_17490_4	Inverse variance weighted	18	-0.115526	0.0204977	1.74002e-08	0.890898	0.855815	0.927418	0.0636709	134.263	0	TRUE	0.000128306	17.9053	17	0.39484	-0.00179517	0.00447304	0.693486	0.842488	rs3732416	0.136079	Inverse variance weighted	20	-0.0460001	0.00834112	3.49063e-08	0.955042	0.939555	0.970784	0.202147	91.1093	0	TRUE	0.000302402	17.049	19	0.586547	-0.00403514	0.00382391	0.305275	0.926363	rs6598948	0.437243
Large artery stroke	MMP12	SeqId_4496_60	Inverse variance weighted	40	-0.194713	0.0340482	1.07316e-08	0.823071	0.769937	0.879873	0.120622	121.798	0	TRUE	0.000395665	46.4432	39	0.192455	0.0149123	0.0082028	0.0769613	0.915681	rs72981698	0.305643	Inverse variance weighted	19	-0.194835	0.035528	4.15848e-08	0.82297	0.767613	0.88232	0.303746	165.158	0	TRUE	0.00144104	29.7222	18	0.0402366	0.0165198	0.0137007	0.244422	0.801375	rs17368814	0.343098
Sick sinus syndrome	PILRA	SeqId_10816_150	Inverse variance weighted	49	-0.0685505	0.0122761	2.34952e-08	0.933746	0.911548	0.956486	0.344664	381.131	0	TRUE	0.000433122	45.2048	48	0.588069	0.00437554	0.0154198	0.77784	0.948059	rs1859788	1	Inverse variance weighted	40	-0.0805585	0.0170093	2.17828e-06	0.922601	0.89235	0.953877	0.570612	238.271	0	TRUE	0.0150968	43.2652	39	0.294155	0.0153616	0.0142789	0.288789	0.953158	rs1859788	1
Sick sinus syndrome	PILRA	SeqId_6402_8	Inverse variance weighted	50	-0.0678261	0.0121441	2.33566e-08	0.934423	0.912444	0.956931	0.35512	391.068	0	TRUE	0.000433122	46.8616	49	0.56024	0.00551493	0.0151544	0.71752	0.948059	rs1859788	1	Inverse variance weighted	44	-0.0868165	0.0161269	7.312e-08	0.916845	0.888318	0.946289	0.552342	201.005	0	TRUE	0.00126691	37.8622	43	0.693243	-0.0046162	0.0137969	0.739606	0.953158	rs1859788	1
Vascular dementia	KLB	SeqId_19557_3	Inverse variance weighted	65	-0.156675	0.0294533	1.0409e-07	0.854982	0.807023	0.905791	0.442708	433.774	0	TRUE	0.00371496	57.8893	64	0.691068	0.000360702	0.0147131	0.980519	0.076767	rs11283308	0.462814	Inverse variance weighted	40	-0.145338	0.0326189	8.36387e-06	0.86473	0.811175	0.92182	0.554464	223.137	0	TRUE	0.0362291	41.457	39	0.364013	-0.0146028	0.0206067	0.482872	0.0826144	rs6855868	0.171392
Vascular dementia	PPID	SeqId_5202_4	Inverse variance weighted	21	-0.340079	0.0728023	2.99338e-06	0.711714	0.617071	0.820873	0.0777983	142.76	0	TRUE	0.0183938	19.9242	20	0.462683	-0.0037393	0.0186952	0.843595	0.134272	rs17843929	0.493891	Inverse variance weighted	52	-0.154626	0.0340276	5.5163e-06	0.856736	0.80146	0.915824	0.461356	117.935	0	TRUE	0.0305719	63.0365	51	0.120196	0.00441998	0.0159194	0.782428	0.147545	rs17843929	0.98696
